# Supplementary material for: Butterflies (Lepidoptera) of the Can Gio Mangrove Biosphere Reserve, Vietnam
Source: Biodivers Data J. 2025 Oct 20;13:e165844. doi: 10.3897/BDJ.13.e165844 (PMC12559953; doi:10.3897/BDJ.13.e165844)
Supplement: XML Treatment for Cethosia cyane [file BDJ.13.e165844-treatment22.xml]

<!DOCTYPE tp:taxon-treatment
  PUBLIC "-//TaxonX//DTD Taxonomic Treatment Publishing DTD v0 20100105//EN" "tax-treatment-NSO.dtd">
<tp:taxon-treatment xmlns:tp="http://www.plazi.org/taxpub"><tp:treatment-meta><mixed-citation publication-type="journal"><person-group><name><surname>Dang</surname><given-names>Hiep Ngoc</given-names></name><name><surname>Huynh</surname><given-names>Hoan Duc</given-names></name><name><surname>Phan</surname><given-names>Trung Van</given-names></name><name><surname>Bui</surname><given-names>Kiet Nguyen The</given-names></name><name><surname>Luong</surname><given-names>Thao Thi Thu</given-names></name><name><surname>Nguyen</surname><given-names>Vu Dang Hoang</given-names></name></person-group><article-title>Butterflies (<tp:taxon-name><tp:taxon-name-part taxon-name-part-type="order">Lepidoptera</tp:taxon-name-part></tp:taxon-name>) of the Can Gio Mangrove Biosphere Reserve, Vietnam</article-title><source>Biodivers Data J</source><day>20</day><month>10</month><year>2025</year><volume>13</volume><pub-id pub-id-type="doi">10.3897/BDJ.13.e165844</pub-id></mixed-citation></tp:treatment-meta><tp:nomenclature><tp:taxon-name><object-id xmlns:xlink="http://www.w3.org/1999/xlink" content-type="arpha" xlink:type="simple">252B5547-803E-52C2-8289-1FE6C9232BAE</object-id><tp:taxon-name-part taxon-name-part-type="genus">Cethosia</tp:taxon-name-part> <tp:taxon-name-part taxon-name-part-type="species">cyane</tp:taxon-name-part></tp:taxon-name><tp:taxon-authority>Fruhstorfer, 1912</tp:taxon-authority></tp:nomenclature><tp:treatment-sec sec-type="materials"><title>Materials</title><list list-type="alpha-lower" list-content="occurrences"><list-item><p><bold>Type status:</bold> <named-content xmlns:xlink="http://www.w3.org/1999/xlink" content-type="dwc:typeStatus" xlink:type="simple">Other material</named-content>. <bold>Occurrence:</bold> individualCount: <named-content xmlns:xlink="http://www.w3.org/1999/xlink" content-type="dwc:individualCount" xlink:type="simple">4</named-content>; sex: <named-content xmlns:xlink="http://www.w3.org/1999/xlink" content-type="dwc:sex" xlink:type="simple">male</named-content>; occurrenceID: <named-content xmlns:xlink="http://www.w3.org/1999/xlink" content-type="dwc:occurrenceID" xlink:type="simple">CANGIOMB0094</named-content>; <bold>Taxon:</bold> genus: <named-content xmlns:xlink="http://www.w3.org/1999/xlink" content-type="dwc:genus" xlink:type="simple"><tp:taxon-name><tp:taxon-name-part taxon-name-part-type="genus">Cethosia </tp:taxon-name-part></tp:taxon-name></named-content>; specificEpithet: <named-content xmlns:xlink="http://www.w3.org/1999/xlink" content-type="dwc:specificEpithet" xlink:type="simple"><tp:taxon-name><tp:taxon-name-part taxon-name-part-type="genus" reg="Cethosia"/><tp:taxon-name-part taxon-name-part-type="species" reg="cyane">cyane</tp:taxon-name-part></tp:taxon-name></named-content>; scientificNameAuthorship: <named-content xmlns:xlink="http://www.w3.org/1999/xlink" content-type="dwc:scientificNameAuthorship" xlink:type="simple">Fruhstorfer, 1912</named-content>; <bold>Location:</bold> country: <named-content xmlns:xlink="http://www.w3.org/1999/xlink" content-type="dwc:country" xlink:type="simple">Vietnam</named-content>; stateProvince: <named-content xmlns:xlink="http://www.w3.org/1999/xlink" content-type="dwc:stateProvince" xlink:type="simple">Ho Chi Minh City</named-content>; <bold>Event:</bold> eventDate: <named-content xmlns:xlink="http://www.w3.org/1999/xlink" content-type="dwc:eventDate" xlink:type="simple">08/11/2024</named-content></p></list-item><list-item><p><bold>Type status:</bold> <named-content xmlns:xlink="http://www.w3.org/1999/xlink" content-type="dwc:typeStatus" xlink:type="simple">Other material</named-content>. <bold>Occurrence:</bold> individualCount: <named-content xmlns:xlink="http://www.w3.org/1999/xlink" content-type="dwc:individualCount" xlink:type="simple">2</named-content>; sex: <named-content xmlns:xlink="http://www.w3.org/1999/xlink" content-type="dwc:sex" xlink:type="simple">female</named-content>; occurrenceID: <named-content xmlns:xlink="http://www.w3.org/1999/xlink" content-type="dwc:occurrenceID" xlink:type="simple">CANGIOMB0151</named-content>; <bold>Taxon:</bold> genus: <named-content xmlns:xlink="http://www.w3.org/1999/xlink" content-type="dwc:genus" xlink:type="simple"><tp:taxon-name><tp:taxon-name-part taxon-name-part-type="genus">Cethosia </tp:taxon-name-part></tp:taxon-name></named-content>; specificEpithet: <named-content xmlns:xlink="http://www.w3.org/1999/xlink" content-type="dwc:specificEpithet" xlink:type="simple"><tp:taxon-name><tp:taxon-name-part taxon-name-part-type="genus" reg="Cethosia"/><tp:taxon-name-part taxon-name-part-type="species" reg="cyane">cyane</tp:taxon-name-part></tp:taxon-name></named-content>; scientificNameAuthorship: <named-content xmlns:xlink="http://www.w3.org/1999/xlink" content-type="dwc:scientificNameAuthorship" xlink:type="simple">Drury, 1773</named-content>; <bold>Location:</bold> country: <named-content xmlns:xlink="http://www.w3.org/1999/xlink" content-type="dwc:country" xlink:type="simple">Vietnam</named-content>; stateProvince: <named-content xmlns:xlink="http://www.w3.org/1999/xlink" content-type="dwc:stateProvince" xlink:type="simple">Ho Chi Minh City</named-content>; <bold>Event:</bold> eventDate: <named-content xmlns:xlink="http://www.w3.org/1999/xlink" content-type="dwc:eventDate" xlink:type="simple">11/01/2025</named-content></p></list-item></list></tp:treatment-sec><tp:treatment-sec sec-type="Notes"><title>Notes</title><p>Recorded in <xref ref-type="bibr" rid="B13328497">Bui (2007)</xref>, <xref ref-type="bibr" rid="B13334267">India Biodiversity Portal (2024)</xref>, <xref ref-type="bibr" rid="B13516370">Inayoshi (2025)</xref> and this study (Fig. <xref ref-type="fig" rid="F13332669">5</xref>C).</p></tp:treatment-sec><tp:treatment-sec><!--Section generated to contain objects referenced in tp:taxon-treatment.--><fig id="F13332669" position="float" orientation="portrait"><object-id xmlns:xlink="http://www.w3.org/1999/xlink" content-type="arpha" xlink:type="simple">3929AAFA-8F49-51E1-B49C-7E299BF5EA8B</object-id><object-id xmlns:xlink="http://www.w3.org/1999/xlink" content-type="doi" xlink:type="simple">10.3897/BDJ.13.e165844.figure2</object-id><label>Figure 5.</label><caption><p>Family <tp:taxon-name><tp:taxon-name-part taxon-name-part-type="family">Nymphalidae</tp:taxon-name-part></tp:taxon-name>: <bold>A</bold> <italic><tp:taxon-name><tp:taxon-name-part taxon-name-part-type="genus" reg="Acraea">Acraea</tp:taxon-name-part> <tp:taxon-name-part taxon-name-part-type="species" reg="terpsicore">terpsicore</tp:taxon-name-part></tp:taxon-name></italic> ♂(left), ♀(right); <bold>B</bold> <italic><tp:taxon-name><tp:taxon-name-part taxon-name-part-type="genus" reg="Amathusia">Amathusia</tp:taxon-name-part> <tp:taxon-name-part taxon-name-part-type="species" reg="phidippus">phidippus</tp:taxon-name-part></tp:taxon-name></italic> ♀; <bold>C</bold> <italic><tp:taxon-name><tp:taxon-name-part taxon-name-part-type="genus" reg="Cethosia">Cethosia</tp:taxon-name-part> <tp:taxon-name-part taxon-name-part-type="species" reg="cyane">cyane</tp:taxon-name-part></tp:taxon-name></italic> ♂; D <italic><tp:taxon-name><tp:taxon-name-part taxon-name-part-type="genus" reg="Danaus">Danaus</tp:taxon-name-part> <tp:taxon-name-part taxon-name-part-type="species" reg="affinis">affinis</tp:taxon-name-part></tp:taxon-name></italic> ♀; <bold>E</bold> <italic><tp:taxon-name><tp:taxon-name-part taxon-name-part-type="genus" reg="Hypolimnas">Hypolimnas</tp:taxon-name-part> <tp:taxon-name-part taxon-name-part-type="species" reg="bolina">bolina</tp:taxon-name-part></tp:taxon-name></italic> ♂; <bold>F</bold> <italic><tp:taxon-name><tp:taxon-name-part taxon-name-part-type="genus" reg="Danaus">Danaus</tp:taxon-name-part> <tp:taxon-name-part taxon-name-part-type="species" reg="chrysippus">chrysippus</tp:taxon-name-part></tp:taxon-name></italic> ♀; <bold>G</bold> <italic><tp:taxon-name><tp:taxon-name-part taxon-name-part-type="genus" reg="Danaus">Danaus</tp:taxon-name-part> <tp:taxon-name-part taxon-name-part-type="species" reg="genutia">genutia</tp:taxon-name-part></tp:taxon-name></italic> ♀; <bold>H</bold> <italic><tp:taxon-name><tp:taxon-name-part taxon-name-part-type="genus" reg="Melanitis">Melanitis</tp:taxon-name-part> <tp:taxon-name-part taxon-name-part-type="species" reg="leda">leda</tp:taxon-name-part></tp:taxon-name></italic>; <bold>I</bold> <italic><tp:taxon-name><tp:taxon-name-part taxon-name-part-type="genus" reg="Neptis">Neptis</tp:taxon-name-part> <tp:taxon-name-part taxon-name-part-type="species" reg="hylas">hylas</tp:taxon-name-part></tp:taxon-name></italic> ♀. Photos by Dang H.N.</p></caption><graphic xmlns:xlink="http://www.w3.org/1999/xlink" xlink:href="bdj-13-e165844-g005.png" position="float" id="oo_1369045.png" orientation="portrait" xlink:type="simple"><uri content-type="original_file" xlink:type="simple">https://binary.pensoft.net/fig/1369045</uri></graphic></fig></tp:treatment-sec><ref-list><ref id="B13328497"><element-citation xmlns:xlink="http://www.w3.org/1999/xlink" publication-type="book" xlink:type="simple"><person-group person-group-type="author"><name name-style="western"><surname>Bui</surname><given-names>Manh Huu</given-names></name></person-group><year>2007</year><source>Butterfly species of Phu Quoc</source><publisher-name>WAR (Wildlife at risk)</publisher-name><size units="page">169</size><comment content-type="language">Vietnamese</comment></element-citation></ref><ref id="B13334267"><element-citation xmlns:xlink="http://www.w3.org/1999/xlink" publication-type="website" xlink:type="simple"><person-group person-group-type="author"><name name-style="western"><surname>Portal</surname><given-names>India Biodiversity</given-names></name></person-group><article-title>Free and open access to India's biodiversity information</article-title><uri xlink:type="simple">https://indiabiodiversity.org (Accessed 14 May 2025).</uri><date-in-citation content-type="access-date">2012-05-14T00:32:15+00:00</date-in-citation></element-citation></ref><ref id="B13516370"><element-citation xmlns:xlink="http://www.w3.org/1999/xlink" publication-type="website" xlink:type="simple"><person-group person-group-type="author"><name name-style="western"><surname>Inayoshi</surname><given-names>Y</given-names></name></person-group><article-title>A Check List of Butterflies in Indo-China Chiefly from Thailand, Laos &amp; Vietnam</article-title><uri xlink:type="simple">https://yutaka.it-n.jp/</uri><date-in-citation content-type="access-date">2025-08-31T00:32:15+00:00</date-in-citation></element-citation></ref></ref-list></tp:taxon-treatment>
