# Supplementary material for: Butterflies (Lepidoptera) of the Can Gio Mangrove Biosphere Reserve, Vietnam
Source: Biodivers Data J. 2025 Oct 20;13:e165844. doi: 10.3897/BDJ.13.e165844 (PMC12559953; doi:10.3897/BDJ.13.e165844)
Supplement: XML Treatment for Appias olferna [file BDJ.13.e165844-treatment45.xml]

<!DOCTYPE tp:taxon-treatment
  PUBLIC "-//TaxonX//DTD Taxonomic Treatment Publishing DTD v0 20100105//EN" "tax-treatment-NSO.dtd">
<tp:taxon-treatment xmlns:tp="http://www.plazi.org/taxpub"><tp:treatment-meta><mixed-citation publication-type="journal"><person-group><name><surname>Dang</surname><given-names>Hiep Ngoc</given-names></name><name><surname>Huynh</surname><given-names>Hoan Duc</given-names></name><name><surname>Phan</surname><given-names>Trung Van</given-names></name><name><surname>Bui</surname><given-names>Kiet Nguyen The</given-names></name><name><surname>Luong</surname><given-names>Thao Thi Thu</given-names></name><name><surname>Nguyen</surname><given-names>Vu Dang Hoang</given-names></name></person-group><article-title>Butterflies (<tp:taxon-name><tp:taxon-name-part taxon-name-part-type="order">Lepidoptera</tp:taxon-name-part></tp:taxon-name>) of the Can Gio Mangrove Biosphere Reserve, Vietnam</article-title><source>Biodivers Data J</source><day>20</day><month>10</month><year>2025</year><volume>13</volume><pub-id pub-id-type="doi">10.3897/BDJ.13.e165844</pub-id></mixed-citation></tp:treatment-meta><tp:nomenclature><tp:taxon-name><object-id xmlns:xlink="http://www.w3.org/1999/xlink" content-type="arpha" xlink:type="simple">E36313FA-0EA2-5E66-AC93-D94BDE36FDA0</object-id><tp:taxon-name-part taxon-name-part-type="genus">Appias</tp:taxon-name-part> <tp:taxon-name-part taxon-name-part-type="species">olferna</tp:taxon-name-part></tp:taxon-name><tp:taxon-authority>Swinhoe, 1890</tp:taxon-authority></tp:nomenclature><tp:treatment-sec sec-type="materials"><title>Materials</title><list list-type="alpha-lower" list-content="occurrences"><list-item><p><bold>Type status:</bold> <named-content xmlns:xlink="http://www.w3.org/1999/xlink" content-type="dwc:typeStatus" xlink:type="simple">Other material</named-content>. <bold>Occurrence:</bold> individualCount: <named-content xmlns:xlink="http://www.w3.org/1999/xlink" content-type="dwc:individualCount" xlink:type="simple">15</named-content>; sex: <named-content xmlns:xlink="http://www.w3.org/1999/xlink" content-type="dwc:sex" xlink:type="simple">female</named-content>; occurrenceID: <named-content xmlns:xlink="http://www.w3.org/1999/xlink" content-type="dwc:occurrenceID" xlink:type="simple">CANGIOMB0019</named-content>; <bold>Taxon:</bold> genus: <named-content xmlns:xlink="http://www.w3.org/1999/xlink" content-type="dwc:genus" xlink:type="simple"><tp:taxon-name><tp:taxon-name-part taxon-name-part-type="genus">Appias </tp:taxon-name-part></tp:taxon-name></named-content>; specificEpithet: <named-content xmlns:xlink="http://www.w3.org/1999/xlink" content-type="dwc:specificEpithet" xlink:type="simple"><tp:taxon-name><tp:taxon-name-part taxon-name-part-type="genus" reg="Appias"/><tp:taxon-name-part taxon-name-part-type="species" reg="olferna">olferna</tp:taxon-name-part></tp:taxon-name></named-content>; scientificNameAuthorship: <named-content xmlns:xlink="http://www.w3.org/1999/xlink" content-type="dwc:scientificNameAuthorship" xlink:type="simple">Swinhoe, 1890</named-content>; <bold>Location:</bold> country: <named-content xmlns:xlink="http://www.w3.org/1999/xlink" content-type="dwc:country" xlink:type="simple">Vietnam</named-content>; stateProvince: <named-content xmlns:xlink="http://www.w3.org/1999/xlink" content-type="dwc:stateProvince" xlink:type="simple">Ho Chi Minh City</named-content>; <bold>Event:</bold> eventDate: <named-content xmlns:xlink="http://www.w3.org/1999/xlink" content-type="dwc:eventDate" xlink:type="simple">03/9/2024</named-content></p></list-item><list-item><p><bold>Type status:</bold> <named-content xmlns:xlink="http://www.w3.org/1999/xlink" content-type="dwc:typeStatus" xlink:type="simple">Other material</named-content>. <bold>Occurrence:</bold> individualCount: <named-content xmlns:xlink="http://www.w3.org/1999/xlink" content-type="dwc:individualCount" xlink:type="simple">26</named-content>; sex: <named-content xmlns:xlink="http://www.w3.org/1999/xlink" content-type="dwc:sex" xlink:type="simple">male</named-content>; occurrenceID: <named-content xmlns:xlink="http://www.w3.org/1999/xlink" content-type="dwc:occurrenceID" xlink:type="simple">CANGIOMB0247</named-content>; <bold>Taxon:</bold> genus: <named-content xmlns:xlink="http://www.w3.org/1999/xlink" content-type="dwc:genus" xlink:type="simple"><tp:taxon-name><tp:taxon-name-part taxon-name-part-type="genus">Appias</tp:taxon-name-part></tp:taxon-name></named-content>; specificEpithet: <named-content xmlns:xlink="http://www.w3.org/1999/xlink" content-type="dwc:specificEpithet" xlink:type="simple"><tp:taxon-name><tp:taxon-name-part taxon-name-part-type="genus" reg="Appias"/><tp:taxon-name-part taxon-name-part-type="species" reg="libythea">libythea</tp:taxon-name-part></tp:taxon-name></named-content>; scientificNameAuthorship: <named-content xmlns:xlink="http://www.w3.org/1999/xlink" content-type="dwc:scientificNameAuthorship" xlink:type="simple">(Fabricius, 1775)</named-content>; <bold>Location:</bold> country: <named-content xmlns:xlink="http://www.w3.org/1999/xlink" content-type="dwc:country" xlink:type="simple">Vietnam</named-content>; stateProvince: <named-content xmlns:xlink="http://www.w3.org/1999/xlink" content-type="dwc:stateProvince" xlink:type="simple">Ho Chi Minh City</named-content>; <bold>Event:</bold> eventDate: <named-content xmlns:xlink="http://www.w3.org/1999/xlink" content-type="dwc:eventDate" xlink:type="simple">24/05/2025</named-content></p></list-item></list></tp:treatment-sec><tp:treatment-sec sec-type="Notes"><title>Notes</title><p>Recorded in <xref ref-type="bibr" rid="B13328497">Bui (2007)</xref>, <xref ref-type="bibr" rid="B13334267">India Biodiversity Portal (2024)</xref>, <xref ref-type="bibr" rid="B13328531">GBIF - Global Biodiversity Information Facility (2025)</xref>, <xref ref-type="bibr" rid="B13516370">Inayoshi (2025)</xref> and this study (Fig. <xref ref-type="fig" rid="F13332677">8</xref>A1, A2).</p></tp:treatment-sec><tp:treatment-sec><!--Section generated to contain objects referenced in tp:taxon-treatment.--><fig id="F13332677" position="float" orientation="portrait"><object-id xmlns:xlink="http://www.w3.org/1999/xlink" content-type="arpha" xlink:type="simple">CE1DE917-496B-507B-8924-DF4DDA6BD7D8</object-id><object-id xmlns:xlink="http://www.w3.org/1999/xlink" content-type="doi" xlink:type="simple">10.3897/BDJ.13.e165844.figure2</object-id><label>Figure 8.</label><caption><p>Family <tp:taxon-name><tp:taxon-name-part taxon-name-part-type="family">Pieridae</tp:taxon-name-part></tp:taxon-name>: <bold>A1, A2</bold> <italic><tp:taxon-name><tp:taxon-name-part taxon-name-part-type="genus" reg="Appias">Appias</tp:taxon-name-part> <tp:taxon-name-part taxon-name-part-type="species" reg="olferna">olferna</tp:taxon-name-part></tp:taxon-name></italic>; <bold>B1, B2</bold> <italic><tp:taxon-name><tp:taxon-name-part taxon-name-part-type="genus" reg="Catopsilia">Catopsilia</tp:taxon-name-part> <tp:taxon-name-part taxon-name-part-type="species" reg="pomona">pomona</tp:taxon-name-part></tp:taxon-name></italic>; <bold>C</bold> <italic><tp:taxon-name><tp:taxon-name-part taxon-name-part-type="genus" reg="Delias">Delias</tp:taxon-name-part> <tp:taxon-name-part taxon-name-part-type="species" reg="hyparete">hyparete</tp:taxon-name-part></tp:taxon-name></italic>; D <italic><tp:taxon-name><tp:taxon-name-part taxon-name-part-type="genus" reg="Eurema">Eurema</tp:taxon-name-part> <tp:taxon-name-part taxon-name-part-type="species" reg="hecabe">hecabe</tp:taxon-name-part></tp:taxon-name></italic>; <bold>E</bold> <italic><tp:taxon-name><tp:taxon-name-part taxon-name-part-type="genus" reg="Ixias">Ixias</tp:taxon-name-part> <tp:taxon-name-part taxon-name-part-type="species" reg="pyrene">pyrene</tp:taxon-name-part></tp:taxon-name></italic>; <bold>F</bold> <italic><tp:taxon-name><tp:taxon-name-part taxon-name-part-type="genus" reg="Leptosia">Leptosia</tp:taxon-name-part> <tp:taxon-name-part taxon-name-part-type="species" reg="nina">nina</tp:taxon-name-part></tp:taxon-name></italic>. Photos by Dang H.N.</p></caption><graphic xmlns:xlink="http://www.w3.org/1999/xlink" xlink:href="bdj-13-e165844-g008.png" position="float" id="oo_1369049.png" orientation="portrait" xlink:type="simple"><uri content-type="original_file" xlink:type="simple">https://binary.pensoft.net/fig/1369049</uri></graphic></fig></tp:treatment-sec><ref-list><ref id="B13328497"><element-citation xmlns:xlink="http://www.w3.org/1999/xlink" publication-type="book" xlink:type="simple"><person-group person-group-type="author"><name name-style="western"><surname>Bui</surname><given-names>Manh Huu</given-names></name></person-group><year>2007</year><source>Butterfly species of Phu Quoc</source><publisher-name>WAR (Wildlife at risk)</publisher-name><size units="page">169</size><comment content-type="language">Vietnamese</comment></element-citation></ref><ref id="B13334267"><element-citation xmlns:xlink="http://www.w3.org/1999/xlink" publication-type="website" xlink:type="simple"><person-group person-group-type="author"><name name-style="western"><surname>Portal</surname><given-names>India Biodiversity</given-names></name></person-group><article-title>Free and open access to India's biodiversity information</article-title><uri xlink:type="simple">https://indiabiodiversity.org (Accessed 14 May 2025).</uri><date-in-citation content-type="access-date">2012-05-14T00:32:15+00:00</date-in-citation></element-citation></ref><ref id="B13328531"><element-citation xmlns:xlink="http://www.w3.org/1999/xlink" publication-type="website" xlink:type="simple"><person-group person-group-type="author"><name name-style="western"><surname>Facility</surname><given-names>GBIF - Global Biodiversity Information</given-names></name></person-group><article-title>Free and open access to biodiversity data</article-title><uri xlink:type="simple">https://www.gbif.org</uri><date-in-citation content-type="access-date">2025-05-14T00:32:15+00:00</date-in-citation></element-citation></ref><ref id="B13516370"><element-citation xmlns:xlink="http://www.w3.org/1999/xlink" publication-type="website" xlink:type="simple"><person-group person-group-type="author"><name name-style="western"><surname>Inayoshi</surname><given-names>Y</given-names></name></person-group><article-title>A Check List of Butterflies in Indo-China Chiefly from Thailand, Laos &amp; Vietnam</article-title><uri xlink:type="simple">https://yutaka.it-n.jp/</uri><date-in-citation content-type="access-date">2025-08-31T00:32:15+00:00</date-in-citation></element-citation></ref></ref-list></tp:taxon-treatment>
