# Supplementary material for: Butterflies (Lepidoptera) of the Can Gio Mangrove Biosphere Reserve, Vietnam
Source: Biodivers Data J. 2025 Oct 20;13:e165844. doi: 10.3897/BDJ.13.e165844 (PMC12559953; doi:10.3897/BDJ.13.e165844)
Supplement: Supplementary material 1 — Abundance of butterfly species across transect sites [file bdj-13-e165844-s001.xlsx]

## Sheet: Sheet1
No.	Scientific name	Individuals number	L1	L2	L3	L4	L5	L6	L7	L8	L9	L10	L11	L12
1	Acraea terpsicore	3								3
2	Amathusia phidippus	5							1			1	3
3	Appias olferna	193		2	6	24	3		1	4	44	36	41	32
4	Arhopala centaurus	3											3
5	Arhopala elopura	3							1			2
6	Castalius rosimon	2									1	1
7	Catopsilia pomona	711	15	210	36	24	3	2	1	91	166	146	15	2
8	Catopsilia pyranthe	1									1
9	Cethosia cyane	12			1	2			1	1	6			1
10	Curetis saronis	1			1
11	Danaus chrysippus	1								1
12	Danaus genutia	8		5		1	1		1
13	Danaus affinis	66		2	18	4	7		3	14	5	12		1
14	Delias hyparete	8				1				3		3	1
15	Elymnias hypermnestra	2								2
16	Euploea core	60	1	3	3	2	6		1	10	24	8	2
17	Euploea mulciber	4				1					1	2
18	Eurema hecabe	58	4	3		14	9		1	1	10	15	1
19	Graphium arycles	3		2		1
20	Graphium doson	4				2					2
21	Hasora barada	1									1
22	Hasora chromus	1										1
23	Hyarotis adrastus	2									2
24	Hypolimnas bolina	18		1		2	3			3	3	4	2
25	Hypolycaena erylus	22	1		2	3					10	6
26	Iambrix salsala	20			1					8	2	3	6
27	Ideopsis similis	2				2
28	Ixias pyrene	248	1	11	26	17	7	1	1	28	78	42	24	12
29	Jamides bochus	1									1
30	Junonia almana	2				1						1
31	Junonia lemonias	1				1
32	Leptosia nina	63		1	2	4	1		26			14	8	7
33	Melanitis leda	2				1				1
34	Neptis hylas	1				1
35	Papilio demoleus	1							1
36	Papilio polytes	2				1			1
37	Parantica agleoides	7		2							2	3
38	Parnara apostata	29	1		3	3	1			5	1	6	7	2
39	Pelopidas mathias	9		1	1	3					4
40	Phalanta phalanta	27				25			2
41	Polyura schreiber	3						1	1		1
42	Potanthus sp.	3									1	1		1
43	Rapala pheretima	1								1
44	Cigaritis lohita	1		1
45	Tirumala limniace	2				1						1
46	Zizina otis	73			1	2					52	8	10
